# Supplementary material for: The Characterization of the Tobacco-Derived Wild Tomato Mosaic Virus by Employing Its Infectious DNA Clone
Source: Biology (Basel). 2022 Oct 6;11(10):1467. doi: 10.3390/biology11101467 (PMC9598653; doi:10.3390/biology11101467)
Supplement: Supplementary file 1 [file biology-11-01467-s001.zip]

Archive with 1 entries (1 files):
- biology-1906274-supplementary.pdf
